# Supplementary material for: A Study of Redox Properties of Ceria and Fe-Ceria Solid Materials Through Small Molecules Catalytic Oxidation
Source: Materials (Basel). 2025 Feb 12;18(4):806. doi: 10.3390/ma18040806 (PMC11857746; doi:10.3390/ma18040806)
Supplement: Supplementary file 1 [file materials-18-00806-s001.zip]

Archive with 1 entries (1 files):
- materials-3391636-supplementary.pdf
